# Supplementary material for: Upregulation of miR-370 and miR-543 is associated with reduced expression of heat shock protein 40 in spinocerebellar ataxia type 3
Source: PLoS One. 2018 Aug 7;13(8):e0201794. doi: 10.1371/journal.pone.0201794 (PMC6080806; doi:10.1371/journal.pone.0201794)
Supplement: S3 Table — Count files from control 1. (TXT) [file pone.0201794.s003.txt]

cel-let-7-5p	0
cel-let-7-3p	0
cel-lin-4-5p	0
cel-lin-4-3p	0
cel-miR-1-3p	0
cel-miR-1-5p	0
cel-miR-2-3p	0
cel-miR-2-5p	0
cel-miR-34-5p	0
cel-miR-34-3p	0
cel-miR-35-3p	0
cel-miR-35-5p	0
cel-miR-36-3p	0
cel-miR-36-5p	0
cel-miR-37-3p	0
cel-miR-37-5p	0
cel-miR-38-3p	0
cel-miR-38-5p	0
cel-miR-39-3p	0
cel-miR-39-5p	0
cel-miR-40-3p	0
cel-miR-40-5p	0
cel-miR-41-3p	0
cel-miR-41-5p	0
cel-miR-42-3p	0
cel-miR-42-5p	0
cel-miR-43-3p	0
cel-miR-43-5p	0
cel-miR-44-3p	0
cel-miR-44-5p	0
cel-miR-45-5p	0
cel-miR-46-3p	0
cel-miR-46-5p	0
cel-miR-47-3p	0
cel-miR-47-5p	0
cel-miR-48-5p	0
cel-miR-48-3p	0
cel-miR-49-3p	0
cel-miR-49-5p	0
cel-miR-50-5p	0
cel-miR-50-3p	0
cel-miR-51-5p	0
cel-miR-51-3p	0
cel-miR-52-5p	0
cel-miR-52-3p	0
cel-miR-53-5p	0
cel-miR-53-3p	0
cel-miR-54-3p	0
cel-miR-54-5p	0
cel-miR-55-3p	0
cel-miR-55-5p	0
cel-miR-56-5p	0
cel-miR-56-3p	0
cel-miR-57-5p	0
cel-miR-57-3p	0
cel-miR-58a-3p	0
cel-miR-58a-5p	0
cel-miR-59-3p	0
cel-miR-59-5p	0
cel-miR-60-3p	0
cel-miR-60-5p	0
cel-miR-61-3p	0
cel-miR-61-5p	0
cel-miR-62	0
cel-miR-63-3p	0
cel-miR-63-5p	0
cel-miR-64-5p	0
cel-miR-64-3p	0
cel-miR-65-5p	0
cel-miR-65-3p	0
cel-miR-66-5p	0
cel-miR-66-3p	0
cel-miR-67-3p	0
cel-miR-67-5p	0
cel-miR-70-3p	0
cel-miR-70-5p	0
cel-miR-71-5p	0
cel-miR-71-3p	0
cel-miR-72-5p	0
cel-miR-72-3p	0
cel-miR-73-3p	0
cel-miR-73-5p	0
cel-miR-74-3p	0
cel-miR-74-5p	0
cel-miR-75-3p	0
cel-miR-75-5p	0
cel-miR-76-3p	0
cel-miR-76-5p	0
cel-miR-77-3p	0
cel-miR-77-5p	0
cel-miR-78	0
cel-miR-79-3p	0
cel-miR-79-5p	0
cel-miR-80-5p	0
cel-miR-80-3p	0
cel-miR-81-3p	0
cel-miR-81-5p	0
cel-miR-82-3p	0
cel-miR-82-5p	0
cel-miR-83-3p	0
cel-miR-83-5p	0
cel-miR-84-5p	0
cel-miR-84-3p	0
cel-miR-85-3p	0
cel-miR-85-5p	0
cel-miR-86-5p	0
cel-miR-86-3p	0
cel-miR-87-3p	0
cel-miR-87-5p	0
cel-miR-90-3p	0
cel-miR-90-5p	0
hsa-let-7a-3p	0
hsa-let-7a-2-3p	0
hsa-let-7b-5p	0
hsa-let-7b-3p	0
hsa-let-7c-5p	0
hsa-let-7c-3p	0
hsa-let-7d-5p	0
hsa-let-7d-3p	0
hsa-let-7e-5p	0
hsa-let-7e-3p	0
hsa-let-7f-5p	0
hsa-let-7f-1-3p	0
hsa-let-7f-2-3p	0
hsa-miR-15a-5p	0
hsa-miR-15a-3p	0
hsa-miR-16-5p	0
hsa-miR-16-1-3p	0
hsa-miR-17-5p	0
hsa-miR-17-3p	0
hsa-miR-18a-5p	0
hsa-miR-18a-3p	0
hsa-miR-19a-3p	0
hsa-miR-19a-5p	0
hsa-miR-19b-3p	0
hsa-miR-19b-1-5p	0
hsa-miR-19b-2-5p	0
hsa-miR-20a-5p	0
hsa-miR-20a-3p	0
hsa-miR-21-5p	0
hsa-miR-21-3p	0
hsa-miR-22-3p	0
hsa-miR-22-5p	0
hsa-miR-23a-3p	0
hsa-miR-23a-5p	0
hsa-miR-24-1-5p	0
hsa-miR-24-3p	0
hsa-miR-24-2-5p	0
hsa-miR-25-3p	0
hsa-miR-25-5p	0
hsa-miR-26a-5p	0
hsa-miR-26a-1-3p	0
hsa-miR-26b-5p	0
hsa-miR-26b-3p	0
hsa-miR-27a-3p	0
hsa-miR-27a-5p	0
hsa-miR-28-5p	0
hsa-miR-28-3p	0
hsa-miR-29a-3p	0
hsa-miR-29a-5p	0
hsa-miR-30a-5p	0
hsa-miR-30a-3p	0
hsa-miR-31-5p	0
hsa-miR-31-3p	0
hsa-miR-32-5p	0
hsa-miR-32-3p	0
hsa-miR-33a-5p	0
hsa-miR-33a-3p	0
hsa-miR-92a-3p	0
hsa-miR-92a-1-5p	0
hsa-miR-92a-2-5p	0
hsa-miR-93-5p	0
hsa-miR-93-3p	0
hsa-miR-95-3p	0
hsa-miR-95-5p	0
hsa-miR-96-5p	0
hsa-miR-96-3p	0
hsa-miR-98-5p	0
hsa-miR-98-3p	0
hsa-miR-99a-5p	0
hsa-miR-99a-3p	0
hsa-miR-100-5p	0
hsa-miR-100-3p	0
hsa-miR-101-3p	0
hsa-miR-101-5p	0
hsa-miR-29b-3p	0
hsa-miR-29b-1-5p	0
hsa-miR-29b-2-5p	0
hsa-miR-103a-3p	0
hsa-miR-103a-2-5p	0
hsa-miR-105-5p	0
hsa-miR-105-3p	0
hsa-miR-106a-5p	0
hsa-miR-106a-3p	0
hsa-miR-107	0
hsa-miR-16-2-3p	0
dme-miR-1-3p	0
dme-miR-1-5p	0
dme-miR-2a-3p	0
dme-miR-2a-1-5p	0
dme-miR-2a-2-5p	0
dme-miR-2b-3p	0
dme-miR-2b-1-5p	0
dme-miR-2b-2-5p	0
dme-miR-3-3p	0
dme-miR-3-5p	0
dme-miR-4-3p	0
dme-miR-4-5p	0
dme-miR-5-5p	0
dme-miR-5-3p	0
dme-miR-6-3p	0
dme-miR-6-1-5p	0
dme-miR-6-2-5p	0
dme-miR-6-3-5p	0
dme-miR-7-5p	0
dme-miR-7-3p	0
dme-miR-8-3p	0
dme-miR-8-5p	0
dme-miR-9a-5p	0
dme-miR-9a-3p	0
dme-miR-10-5p	0
dme-miR-10-3p	0
dme-miR-11-3p	0
dme-miR-11-5p	0
dme-miR-12-5p	0
dme-miR-12-3p	0
dme-miR-13a-3p	0
dme-miR-13a-5p	0
dme-miR-13b-3p	0
dme-miR-13b-1-5p	0
dme-miR-13b-2-5p	0
dme-miR-14-3p	0
dme-miR-14-5p	0
hsa-miR-192-5p	0
hsa-miR-192-3p	0
hsa-miR-196a-5p	0
hsa-miR-197-3p	0
hsa-miR-197-5p	0
hsa-miR-198	0
hsa-miR-199a-5p	0
hsa-miR-199a-3p	0
hsa-miR-208a-3p	0
hsa-miR-208a-5p	0
hsa-miR-129-5p	0
hsa-miR-129-1-3p	0
hsa-miR-148a-3p	0
hsa-miR-148a-5p	0
hsa-miR-30c-5p	0
hsa-miR-30c-2-3p	0
hsa-miR-30d-5p	0
hsa-miR-30d-3p	0
hsa-miR-139-5p	0
hsa-miR-139-3p	0
hsa-miR-147a	0
hsa-miR-7-1-3p	0
hsa-miR-7-2-3p	0
hsa-miR-10a-5p	0
hsa-miR-10a-3p	0
hsa-miR-10b-5p	0
hsa-miR-10b-3p	0
hsa-miR-34a-5p	0
hsa-miR-34a-3p	0
hsa-miR-181a-5p	0
hsa-miR-181a-2-3p	0
hsa-miR-181b-5p	0
hsa-miR-181b-3p	0
hsa-miR-181c-5p	0
hsa-miR-181c-3p	0
hsa-miR-182-5p	0
hsa-miR-182-3p	0
hsa-miR-183-5p	0
hsa-miR-183-3p	0
hsa-miR-187-3p	0
hsa-miR-187-5p	0
hsa-miR-196a-3p	0
hsa-miR-199b-5p	0
hsa-miR-203a-3p	0
hsa-miR-203a-5p	0
hsa-miR-204-5p	0
hsa-miR-204-3p	0
hsa-miR-205-5p	0
hsa-miR-205-3p	0
hsa-miR-210-3p	0
hsa-miR-210-5p	0
hsa-miR-211-5p	0
hsa-miR-211-3p	0
hsa-miR-212-3p	0
hsa-miR-212-5p	0
hsa-miR-181a-3p	0
hsa-miR-214-3p	0
hsa-miR-214-5p	0
hsa-miR-215-5p	0
hsa-miR-215-3p	0
hsa-miR-216a-5p	0
hsa-miR-216a-3p	0
hsa-miR-217	0
hsa-miR-218-5p	0
hsa-miR-218-1-3p	0
hsa-miR-218-2-3p	0
hsa-miR-219a-5p	0
hsa-miR-219a-1-3p	0
hsa-miR-221-3p	0
hsa-miR-221-5p	0
hsa-miR-222-3p	0
hsa-miR-222-5p	0
hsa-miR-223-3p	0
hsa-miR-223-5p	0
hsa-miR-224-5p	0
hsa-miR-224-3p	0
cel-miR-124-3p	0
cel-miR-124-5p	0
cel-miR-228-5p	0
cel-miR-228-3p	0
cel-miR-229-5p	0
cel-miR-229-3p	0
cel-miR-230-3p	0
cel-miR-230-5p	0
cel-miR-231-3p	0
cel-miR-231-5p	0
cel-miR-232-3p	0
cel-miR-232-5p	0
cel-miR-233-3p	0
cel-miR-233-5p	0
cel-miR-234-3p	0
cel-miR-234-5p	0
cel-miR-235-3p	0
cel-miR-235-5p	0
cel-miR-236-3p	0
cel-miR-236-5p	0
cel-miR-237-5p	0
cel-miR-237-3p	0
cel-miR-238-3p	0
cel-miR-238-5p	0
cel-miR-239a-5p	0
cel-miR-239a-3p	0
cel-miR-239b-5p	0
cel-miR-239b-3p	0
cel-miR-240-3p	0
cel-miR-240-5p	0
cel-miR-241-5p	0
cel-miR-241-3p	0
cel-miR-242	0
cel-miR-243-3p	0
cel-miR-243-5p	0
cel-miR-244-5p	0
cel-miR-244-3p	0
cel-miR-245-3p	0
cel-miR-245-5p	0
cel-miR-246-3p	0
cel-miR-246-5p	0
cel-miR-247-3p	0
cel-miR-247-5p	0
cel-miR-248	0
cel-miR-249-3p	0
cel-miR-249-5p	0
cel-miR-250-3p	0
cel-miR-250-5p	0
cel-miR-251	0
cel-miR-252-5p	0
cel-miR-252-3p	0
cel-miR-253-5p	0
cel-miR-253-3p	0
cel-miR-254-3p	0
cel-miR-254-5p	0
cel-miR-255-3p	0
cel-miR-255-5p	0
cel-miR-256	0
cel-miR-259-5p	0
cel-miR-259-3p	0
cel-miR-261	0
hsa-miR-200b-3p	0
hsa-miR-200b-5p	0
dme-miR-263a-5p	0
dme-miR-263a-3p	0
cel-miR-264	0
cel-miR-265	0
cel-miR-266	0
cel-miR-267	0
cel-miR-268	0
cel-miR-269	0
cel-miR-270	0
cel-miR-271	0
cel-miR-272	0
cel-miR-273	0
dme-miR-184-5p	0
dme-miR-184-3p	0
dme-miR-274-5p	0
dme-miR-274-3p	0
dme-miR-275-3p	0
dme-miR-275-5p	0
dme-miR-92a-3p	0
dme-miR-92a-5p	0
dme-miR-219-3p	0
dme-miR-276a-5p	0
dme-miR-276a-3p	0
dme-miR-277-3p	0
dme-miR-277-5p	0
dme-miR-278-3p	0
dme-miR-278-5p	0
dme-miR-133-3p	0
dme-miR-133-5p	0
dme-miR-279-3p	0
dme-miR-279-5p	0
dme-miR-33-5p	0
dme-miR-33-3p	0
dme-miR-280-5p	0
dme-miR-281-1-5p	0
dme-miR-281-3p	0
dme-miR-282-5p	0
dme-miR-282-3p	0
dme-miR-283-5p	0
dme-miR-283-3p	0
dme-miR-284-3p	0
dme-miR-284-5p	0
dme-miR-281-2-5p	0
dme-miR-34-5p	0
dme-miR-34-3p	0
dme-miR-124-3p	0
dme-miR-124-5p	0
dme-miR-79-3p	0
dme-miR-79-5p	0
dme-miR-276b-3p	0
dme-miR-210-3p	0
dme-miR-210-5p	0
dme-miR-285-3p	0
dme-miR-285-5p	0
dme-miR-100-5p	0
dme-miR-100-3p	0
dme-miR-92b-3p	0
dme-miR-92b-5p	0
dme-miR-286-3p	0
dme-miR-286-5p	0
dme-miR-287-3p	0
dme-miR-87-3p	0
dme-miR-87-5p	0
dme-miR-263b-5p	0
dme-miR-263b-3p	0
dme-miR-288-3p	0
dme-miR-289-5p	0
dme-bantam-3p	0
dme-bantam-5p	0
dme-miR-303-5p	0
dme-miR-303-3p	0
dme-miR-31b-5p	0
dme-miR-31b-3p	0
dme-miR-304-5p	0
dme-miR-304-3p	0
dme-miR-305-5p	0
dme-miR-305-3p	0
dme-miR-9c-5p	0
dme-miR-9c-3p	0
dme-miR-306-5p	0
dme-miR-306-3p	0
dme-miR-9b-5p	0
dme-miR-9b-3p	0
dme-let-7-5p	0
dme-let-7-3p	0
dme-miR-125-5p	0
dme-miR-125-3p	0
dme-miR-307a-3p	0
dme-miR-307a-5p	0
dme-miR-308-3p	0
dme-miR-308-5p	0
dme-miR-31a-5p	0
dme-miR-31a-3p	0
dme-miR-309-3p	0
dme-miR-309-5p	0
dme-miR-310-3p	0
dme-miR-310-5p	0
dme-miR-311-3p	0
dme-miR-311-5p	0
dme-miR-312-3p	0
dme-miR-312-5p	0
dme-miR-313-3p	0
dme-miR-313-5p	0
dme-miR-314-3p	0
dme-miR-314-5p	0
dme-miR-315-5p	0
dme-miR-315-3p	0
dme-miR-316-5p	0
dme-miR-316-3p	0
dme-miR-317-3p	0
dme-miR-317-5p	0
dme-miR-318-3p	0
dme-miR-318-5p	0
dme-miR-2c-3p	0
dme-miR-2c-5p	0
dme-miR-iab-4-5p	0
dme-miR-iab-4-3p	0
hsa-let-7g-5p	0
hsa-let-7g-3p	0
hsa-let-7i-5p	0
hsa-let-7i-3p	0
hsa-miR-1-3p	0
hsa-miR-15b-5p	0
hsa-miR-15b-3p	0
hsa-miR-23b-3p	0
hsa-miR-23b-5p	0
hsa-miR-27b-3p	0
hsa-miR-27b-5p	0
hsa-miR-30b-5p	0
hsa-miR-30b-3p	0
hsa-miR-122-5p	0
hsa-miR-122-3p	0
hsa-miR-124-3p	0
hsa-miR-124-5p	0
hsa-miR-125b-1-3p	0
hsa-miR-128-3p	0
hsa-miR-128-1-5p	0
hsa-miR-130a-3p	0
hsa-miR-130a-5p	0
hsa-miR-132-3p	0
hsa-miR-132-5p	0
hsa-miR-133a-3p	0
hsa-miR-133a-5p	0
hsa-miR-135a-5p	0
hsa-miR-135a-3p	0
hsa-miR-137	0
hsa-miR-138-5p	0
hsa-miR-138-2-3p	0
hsa-miR-140-5p	0
hsa-miR-140-3p	0
hsa-miR-141-3p	0
hsa-miR-141-5p	0
hsa-miR-142-5p	0
hsa-miR-142-3p	0
hsa-miR-143-3p	0
hsa-miR-143-5p	0
hsa-miR-144-3p	0
hsa-miR-144-5p	0
hsa-miR-145-5p	0
hsa-miR-145-3p	0
hsa-miR-152-3p	0
hsa-miR-152-5p	0
hsa-miR-153-3p	0
hsa-miR-153-5p	0
hsa-miR-191-5p	0
hsa-miR-191-3p	0
hsa-miR-9-3p	0
hsa-miR-125a-5p	0
hsa-miR-125a-3p	0
hsa-miR-125b-2-3p	0
hsa-miR-126-5p	0
hsa-miR-126-3p	0
hsa-miR-127-3p	0
hsa-miR-127-5p	0
hsa-miR-129-2-3p	0
hsa-miR-134-5p	0
hsa-miR-134-3p	0
hsa-miR-136-5p	0
hsa-miR-136-3p	0
hsa-miR-138-1-3p	0
hsa-miR-146a-5p	0
hsa-miR-146a-3p	0
hsa-miR-149-5p	0
hsa-miR-149-3p	0
hsa-miR-150-5p	0
hsa-miR-150-3p	0
hsa-miR-154-5p	0
hsa-miR-154-3p	0
hsa-miR-184	0
hsa-miR-185-5p	0
hsa-miR-185-3p	0
hsa-miR-186-5p	0
hsa-miR-186-3p	0
hsa-miR-188-5p	0
hsa-miR-188-3p	0
hsa-miR-190a-5p	0
hsa-miR-190a-3p	0
hsa-miR-193a-3p	0
hsa-miR-193a-5p	0
hsa-miR-194-5p	0
hsa-miR-195-5p	0
hsa-miR-195-3p	0
hsa-miR-206	0
hsa-miR-320a	0
rno-miR-322-3p	0
rno-miR-322-5p	0
rno-miR-323-3p	0
rno-miR-323-5p	0
rno-miR-301a-3p	0
rno-miR-301a-5p	0
rno-miR-324-5p	0
rno-miR-324-3p	0
rno-miR-325-5p	0
rno-miR-325-3p	0
rno-miR-326-3p	0
rno-miR-326-5p	0
rno-miR-327	0
rno-miR-328a-3p	0
rno-miR-328a-5p	0
rno-miR-329-3p	0
rno-miR-329-5p	0
rno-miR-330-3p	0
rno-miR-330-5p	0
rno-miR-331-3p	0
rno-miR-331-5p	0
rno-miR-335	0
rno-miR-336-5p	0
rno-miR-336-3p	0
rno-miR-337-3p	0
rno-miR-337-5p	0
rno-miR-148b-3p	0
rno-miR-148b-5p	0
rno-miR-338-3p	0
rno-miR-338-5p	0
rno-miR-339-5p	0
rno-miR-339-3p	0
rno-miR-340-3p	0
rno-miR-340-5p	0
rno-miR-341	0
rno-miR-342-3p	0
rno-miR-342-5p	0
rno-miR-343	0
rno-miR-344a-3p	0
rno-miR-344a-5p	0
rno-miR-345-5p	0
rno-miR-345-3p	0
rno-miR-346	0
rno-miR-347	0
rno-miR-349	0
rno-miR-20a-3p	0
rno-miR-350	0
rno-miR-7a-1-3p	0
rno-miR-351-5p	0
rno-miR-351-3p	0
rno-miR-352	0
rno-miR-135b-5p	0
rno-miR-135b-3p	0
rno-miR-151-5p	0
rno-miR-151-3p	0
rno-miR-101b-3p	0
rno-miR-101b-5p	0
hsa-miR-200c-3p	0
hsa-miR-200c-5p	0
hsa-miR-1-5p	0
hsa-miR-155-5p	0
hsa-miR-155-3p	0
hsa-miR-181b-2-3p	0
hsa-miR-128-2-5p	0
hsa-miR-194-3p	0
hsa-miR-106b-5p	0
hsa-miR-106b-3p	0
hsa-miR-29c-3p	0
hsa-miR-29c-5p	0
hsa-miR-30c-1-3p	0
hsa-miR-200a-3p	0
hsa-miR-200a-5p	0
hsa-miR-302a-5p	0
hsa-miR-302a-3p	0
hsa-miR-219a-2-3p	0
hsa-miR-34b-5p	0
hsa-miR-34b-3p	0
hsa-miR-34c-5p	0
hsa-miR-34c-3p	0
hsa-miR-299-3p	0
hsa-miR-299-5p	0
hsa-miR-301a-5p	0
hsa-miR-99b-5p	0
hsa-miR-99b-3p	0
hsa-miR-296-5p	0
hsa-miR-296-3p	0
hsa-miR-130b-3p	0
hsa-miR-130b-5p	0
hsa-miR-30e-5p	0
hsa-miR-30e-3p	0
hsa-miR-26a-2-3p	0
cel-miR-354-3p	0
cel-miR-354-5p	0
cel-miR-355-5p	0
cel-miR-355-3p	0
cel-miR-356a	0
cel-miR-357-3p	0
cel-miR-357-5p	0
cel-miR-358-3p	0
cel-miR-358-5p	0
cel-miR-359	0
cel-miR-360-3p	0
cel-miR-360-5p	0
hsa-miR-361-5p	0
hsa-miR-361-3p	0
hsa-miR-362-5p	0
hsa-miR-362-3p	0
hsa-miR-363-3p	0
hsa-miR-363-5p	0
hsa-miR-365a-3p	0
hsa-miR-365a-5p	0
hsa-miR-365b-5p	0
hsa-miR-302b-5p	0
hsa-miR-302b-3p	0
hsa-miR-302c-5p	0
hsa-miR-302c-3p	0
hsa-miR-302d-3p	0
hsa-miR-302d-5p	0
hsa-miR-367-3p	0
hsa-miR-367-5p	0
hsa-miR-376c-3p	0
hsa-miR-376c-5p	0
hsa-miR-369-3p	0
hsa-miR-369-5p	0
hsa-miR-370-3p	0
hsa-miR-370-5p	0
hsa-miR-371a-3p	0
hsa-miR-371a-5p	0
hsa-miR-372-3p	0
hsa-miR-372-5p	0
hsa-miR-373-5p	0
hsa-miR-373-3p	0
hsa-miR-374a-5p	0
hsa-miR-374a-3p	0
hsa-miR-375	0
hsa-miR-376a-3p	0
hsa-miR-376a-5p	0
hsa-miR-377-3p	0
hsa-miR-377-5p	0
hsa-miR-378a-5p	0
hsa-miR-378a-3p	0
hsa-miR-379-5p	0
hsa-miR-379-3p	0
hsa-miR-380-5p	0
hsa-miR-380-3p	0
hsa-miR-381-3p	0
hsa-miR-381-5p	0
hsa-miR-382-5p	0
hsa-miR-382-3p	0
hsa-miR-383-5p	0
hsa-miR-383-3p	0
cel-lsy-6-3p	0
cel-lsy-6-5p	0
hsa-miR-340-3p	0
hsa-miR-330-3p	0
hsa-miR-328-5p	0
hsa-miR-342-5p	0
hsa-miR-337-3p	0
hsa-miR-337-5p	0
hsa-miR-326	0
hsa-miR-151a-3p	0
hsa-miR-148b-5p	0
hsa-miR-331-5p	0
hsa-miR-324-3p	0
hsa-miR-338-3p	0
hsa-miR-339-3p	0
hsa-miR-335-3p	0
cel-miR-392-3p	0
cel-miR-392-5p	0
hsa-miR-133b	0
hsa-miR-325	0
hsa-miR-345-5p	0
hsa-miR-345-3p	0
hsa-miR-346	0
rno-let-7a-1-3p	0
rno-let-7f-1-3p	0
rno-let-7f-2-3p	0
rno-miR-7a-2-3p	0
rno-miR-7b	0
rno-miR-10b-5p	0
rno-miR-10b-3p	0
rno-miR-16-3p	0
rno-miR-17-1-3p	0
rno-miR-18a-3p	0
rno-miR-19b-1-5p	0
rno-miR-19b-2-5p	0
rno-miR-19a-5p	0
rno-miR-21-3p	0
rno-miR-23b-5p	0
rno-miR-24-1-5p	0
rno-miR-24-2-5p	0
rno-miR-25-5p	0
rno-miR-26a-3p	0
rno-miR-27b-5p	0
rno-miR-29b-1-5p	0
rno-miR-30b-3p	0
rno-miR-31a-5p	0
rno-miR-31a-3p	0
rno-miR-32-3p	0
rno-miR-33-3p	0
rno-miR-34b-5p	0
rno-miR-34b-3p	0
rno-miR-34c-3p	0
rno-miR-34a-3p	0
rno-miR-92a-3p	0
rno-miR-92a-1-5p	0
rno-miR-92a-2-5p	0
rno-miR-93-3p	0
rno-miR-96-3p	0
rno-miR-98-3p	0
rno-miR-99a-3p	0
rno-miR-100-3p	0
rno-miR-101a-5p	0
rno-miR-103-2-5p	0
rno-miR-103-1-5p	0
rno-miR-107-5p	0
rno-miR-122-3p	0
rno-miR-125b-2-3p	0
rno-miR-127-5p	0
rno-miR-128-1-5p	0
rno-miR-128-2-5p	0
rno-miR-129-1-3p	0
rno-miR-130a-5p	0
rno-miR-130b-5p	0
rno-miR-134-3p	0
rno-miR-135a-3p	0
rno-miR-137-5p	0
rno-miR-138-2-3p	0
rno-miR-138-1-3p	0
rno-miR-139-5p	0
rno-miR-139-3p	0
rno-miR-141-5p	0
rno-miR-143-3p	0
rno-miR-143-5p	0
rno-miR-144-5p	0
rno-miR-145-3p	0
rno-miR-146a-3p	0
rno-miR-150-3p	0
rno-miR-153-5p	0
rno-miR-181c-3p	0
rno-miR-181a-2-3p	0
rno-miR-181b-2-3p	0
rno-miR-183-3p	0
rno-miR-185-3p	0
rno-miR-186-3p	0
rno-miR-187-5p	0
rno-miR-190a-3p	0
rno-miR-191a-3p	0
rno-miR-192-3p	0
rno-miR-193a-5p	0
rno-miR-194-3p	0
rno-miR-195-3p	0
rno-miR-196a-3p	0
rno-miR-200c-3p	0
rno-miR-200c-5p	0
rno-miR-200a-5p	0
rno-miR-200b-3p	0
rno-miR-203a-5p	0
rno-miR-204-3p	0
rno-miR-205	0
rno-miR-206-5p	0
rno-miR-208a-3p	0
rno-miR-210-5p	0
rno-miR-211-5p	0
rno-miR-211-3p	0
rno-miR-212-3p	0
rno-miR-212-5p	0
rno-miR-214-3p	0
rno-miR-214-5p	0
rno-miR-216a-3p	0
rno-miR-217-5p	0
rno-miR-217-3p	0
rno-miR-218a-1-3p	0
rno-miR-219a-1-3p	0
rno-miR-221-5p	0
rno-miR-222-5p	0
rno-miR-223-3p	0
rno-miR-223-5p	0
rno-miR-290	0
rno-miR-291a-5p	0
rno-miR-291a-3p	0
rno-miR-292-5p	0
rno-miR-292-3p	0
rno-miR-297	0
rno-miR-298-5p	0
rno-miR-298-3p	0
rno-miR-299a-3p	0
rno-miR-300-3p	0
rno-miR-300-5p	0
rno-miR-320-5p	0
hsa-miR-384	0
hsa-miR-196b-5p	0
hsa-miR-196b-3p	0
rno-miR-196b-3p	0
gga-miR-29a-3p	0
gga-miR-29a-5p	0
gga-miR-29b-1-5p	0
gga-let-7i	0
gga-miR-135a-2-3p	0
gga-miR-33-5p	0
gga-miR-33-3p	0
gga-miR-99a-3p	0
gga-miR-155	0
gga-miR-222a	0
gga-miR-221-5p	0
gga-miR-92-5p	0
gga-miR-20a-3p	0
gga-miR-19a-5p	0
gga-miR-18a-5p	0
gga-miR-18a-3p	0
gga-miR-17-5p	0
gga-miR-17-3p	0
gga-miR-16-5p	0
gga-miR-16-1-3p	0
gga-miR-15a	0
gga-miR-26a-5p	0
gga-miR-26a-3p	0
gga-miR-153-3p	0
gga-miR-148a-5p	0
gga-miR-196-5p	0
gga-miR-196-2-3p	0
gga-miR-138-5p	0
gga-miR-138-1-3p	0
gga-miR-128-2-5p	0
gga-miR-187-3p	0
gga-miR-187-5p	0
gga-miR-32-5p	0
gga-miR-32-3p	0
gga-miR-133a-5p	0
gga-miR-1a-2-5p	0
gga-miR-124a-3p	0
gga-miR-124a-5p	0
gga-miR-30b-3p	0
gga-miR-216a	0
gga-miR-217-5p	0
gga-miR-217-3p	0
gga-miR-215-3p	0
gga-miR-30c-5p	0
gga-miR-30c-2-3p	0
gga-miR-133b	0
gga-miR-18b-5p	0
gga-miR-18b-3p	0
gga-miR-106-5p	0
gga-miR-106-3p	0
gga-miR-302a	0
gga-miR-218-3p	0
gga-miR-203a	0
gga-miR-107-5p	0
gga-miR-10b-5p	0
gga-miR-10b-3p	0
gga-miR-128-1-5p	0
gga-miR-181b-5p	0
gga-miR-181b-1-3p	0
gga-miR-199-3p	0
gga-miR-137-3p	0
gga-miR-137-5p	0
gga-miR-16-2-3p	0
gga-miR-15b-5p	0
gga-miR-15b-3p	0
gga-miR-7	0
gga-miR-184-5p	0
gga-miR-138-2-3p	0
gga-miR-140-5p	0
gga-miR-140-3p	0
gga-let-7g-5p	0
gga-let-7g-3p	0
gga-miR-135a-1-3p	0
gga-let-7d	0
gga-miR-146a-3p	0
gga-miR-103-1-5p	0
gga-miR-205b	0
gga-miR-130b-3p	0
gga-miR-130b-5p	0
gga-miR-301a-3p	0
gga-miR-301a-5p	0
gga-miR-130a-3p	0
gga-miR-130a-5p	0
gga-miR-181b-2-3p	0
gga-miR-126-3p	0
gga-miR-1a-1-5p	0
gga-miR-200a-5p	0
gga-miR-200b-3p	0
gga-miR-200b-5p	0
gga-miR-34a-5p	0
gga-miR-34a-3p	0
gga-miR-124b	0
gga-miR-1b-3p	0
gga-miR-1b-5p	0
gga-miR-133c-3p	0
gga-miR-133c-5p	0
gga-miR-30e-5p	0
gga-miR-30e-3p	0
gga-miR-30c-1-3p	0
gga-miR-100-3p	0
gga-let-7a-2-3p	0
gga-miR-34b-5p	0
gga-miR-34b-3p	0
gga-let-7j-3p	0
gga-let-7k-5p	0
gga-miR-135a-3-3p	0
gga-miR-29c-3p	0
gga-miR-29c-5p	0
gga-miR-29b-2-5p	0
gga-miR-196-1-3p	0
gga-miR-101-3p	0
gga-miR-101-1-5p	0
gga-miR-23b-5p	0
gga-miR-27b-5p	0
gga-miR-24-5p	0
gga-miR-31-5p	0
gga-miR-31-3p	0
gga-miR-122-5p	0
gga-miR-183	0
gga-miR-7b	0
gga-miR-142-5p	0
gga-miR-142-3p	0
dre-miR-7b	0
dre-miR-10a-5p	0
dre-miR-10a-3p	0
dre-miR-10b-3p	0
dre-miR-181b-3p	0
dre-miR-182-5p	0
dre-miR-183-3p	0
dre-miR-192	0
dre-miR-199-3p	0
dre-miR-199-3-3p	0
dre-miR-203a-5p	0
dre-miR-204-3p	0
dre-miR-205-3p	0
dre-miR-210-3p	0
dre-miR-210-5p	0
dre-miR-217	0
dre-miR-219-5p	0
dre-miR-221-5p	0
dre-miR-222a-5p	0
rno-miR-421-5p	0
rno-miR-421-3p	0
hsa-miR-422a	0
hsa-miR-423-3p	0
hsa-miR-423-5p	0
hsa-miR-424-5p	0
hsa-miR-424-3p	0
hsa-miR-425-3p	0
hsa-miR-425-5p	0
gga-miR-20b-5p	0
gga-miR-20b-3p	0
hsa-miR-18b-5p	0
hsa-miR-18b-3p	0
hsa-miR-20b-3p	0
dre-miR-430a-3p	0
dre-miR-430b-3p	0
dre-miR-430b-5p	0
dre-miR-430c-3p	0
dre-miR-430c-5p	0
hsa-miR-448	0
rno-miR-448-3p	0
rno-miR-448-5p	0
hsa-miR-429	0
rno-miR-429	0
hsa-miR-449a	0
rno-miR-449a-3p	0
hsa-miR-450a-5p	0
hsa-miR-450a-1-3p	0
rno-miR-450a-5p	0
rno-miR-450a-3p	0
cfa-miR-450a	0
rno-miR-365-5p	0
hsa-miR-431-5p	0
hsa-miR-431-3p	0
hsa-miR-433-3p	0
hsa-miR-433-5p	0
hsa-miR-329-3p	0
hsa-miR-329-5p	0
hsa-miR-451a	0
rno-miR-451-3p	0
hsa-miR-452-5p	0
hsa-miR-452-3p	0
hsa-miR-409-5p	0
hsa-miR-409-3p	0
dre-let-7d-5p	0
dre-let-7g	0
dre-let-7h	0
dre-miR-9-3p	0
dre-miR-9-4-3p	0
dre-miR-9-7-3p	0
dre-miR-10b-2-3p	0
dre-miR-10c-5p	0
dre-miR-10c-3p	0
dre-miR-10d-5p	0
dre-miR-10d-3p	0
dre-miR-15a-5p	0
dre-miR-15a-3p	0
dre-miR-15b-5p	0
dre-miR-15b-3p	0
dre-miR-16b	0
dre-miR-16c-5p	0
dre-miR-16c-3p	0
dre-miR-17a-5p	0
dre-miR-17a-3p	0
dre-miR-17a-2-3p	0
dre-miR-20b-5p	0
dre-miR-20b-3p	0
dre-miR-18b-5p	0
dre-miR-18b-3p	0
dre-miR-18c	0
dre-miR-19a-5p	0
dre-miR-19b-5p	0
dre-miR-19c-3p	0
dre-miR-19c-5p	0
dre-miR-19d-3p	0
dre-miR-19d-5p	0
dre-miR-20a-3p	0
dre-miR-21	0
dre-miR-22a-3p	0
dre-miR-22a-5p	0
dre-miR-22b-3p	0
dre-miR-22b-5p	0
dre-miR-23a-3p	0
dre-miR-23a-5p	0
dre-miR-23a-3-5p	0
dre-miR-23b	0
dre-miR-25-5p	0
dre-miR-26a-3p	0
dre-miR-26a-2-3p	0
dre-miR-26b	0
dre-miR-27a-3p	0
dre-miR-27a-5p	0
dre-miR-27b-3p	0
dre-miR-27c-3p	0
dre-miR-27c-5p	0
dre-miR-27d	0
dre-miR-27e	0
dre-miR-29b	0
dre-miR-30a-5p	0
dre-miR-30a-3p	0
dre-miR-30c-5p	0
dre-miR-30c-3p	0
dre-miR-92a-5p	0
dre-miR-92a-2-5p	0
dre-miR-92b-3p	0
dre-miR-92b-5p	0
dre-miR-93	0
dre-miR-96-3p	0
dre-miR-100-3p	0
dre-miR-100-2-3p	0
dre-miR-101a	0
dre-miR-101b	0
dre-miR-107a-5p	0
dre-miR-124-3p	0
dre-miR-124-4-5p	0
dre-miR-124-6-5p	0
dre-miR-125a	0
dre-miR-125b-1-3p	0
dre-miR-125b-2-3p	0
dre-miR-125b-3-3p	0
dre-miR-125c-5p	0
dre-miR-125c-3p	0
dre-miR-126a-3p	0
dre-miR-128-3p	0
dre-miR-128-5p	0
dre-miR-129-5p	0
dre-miR-129-1-3p	0
dre-miR-130b	0
dre-miR-132-5p	0
dre-miR-133a-2-5p	0
dre-miR-133b-5p	0
dre-miR-133c-3p	0
dre-miR-133c-5p	0
dre-miR-135c	0
dre-miR-137-3p	0
dre-miR-138-5p	0
dre-miR-138-3p	0
dre-miR-140-3p	0
dre-miR-141-3p	0
dre-miR-141-5p	0
dre-miR-142b-5p	0
dre-miR-144-5p	0
dre-miR-145-5p	0
dre-miR-146a	0
dre-miR-146b	0
dre-miR-148	0
dre-miR-150	0
dre-miR-152	0
dre-miR-153b-3p	0
dre-miR-153b-5p	0
dre-miR-153c-3p	0
dre-miR-153c-5p	0
dre-miR-181c-5p	0
dre-miR-181c-3p	0
dre-miR-462	0
dre-miR-193a-5p	0
dre-miR-193b-3p	0
dre-miR-193b-5p	0
dre-miR-194a	0
dre-miR-194b	0
dre-miR-196a-3p	0
dre-miR-196b	0
dre-miR-200b-5p	0
dre-miR-200c-3p	0
dre-miR-200c-5p	0
dre-miR-202-3p	0
dre-miR-202-5p	0
dre-miR-203b-3p	0
dre-miR-203b-5p	0
dre-miR-204-2-3p	0
dre-miR-206-5p	0
dre-miR-216b	0
dre-miR-218a	0
dre-miR-218b	0
dre-miR-219-3p	0
dre-miR-301a	0
dre-miR-301b-3p	0
dre-miR-301b-5p	0
dre-miR-301c-3p	0
dre-miR-301c-5p	0
dre-miR-363-5p	0
dre-miR-375	0
dre-miR-454a	0
dre-miR-454b	0
dre-miR-455-5p	0
dre-miR-455-3p	0
dre-miR-430a-5p	0
dre-miR-430a-4-5p	0
dre-miR-430i-3p	0
dre-miR-456	0
dre-miR-457a	0
dre-miR-457b-5p	0
dre-miR-457b-3p	0
dre-miR-458-3p	0
dre-miR-458-5p	0
dre-miR-459-5p	0
dre-miR-459-3p	0
dre-miR-460-5p	0
dre-miR-460-3p	0
dre-miR-461	0
ssc-miR-105-1	0
ssc-miR-105-2	0
ssc-miR-106a	0
ssc-miR-145-5p	0
ssc-miR-181b	0
ssc-miR-20a	0
ssc-miR-216	0
ssc-miR-224	0
ssc-miR-24-1-5p	0
ssc-miR-301	0
ssc-miR-323	0
ssc-miR-7	0
ssc-miR-325	0
ssc-let-7i	0
ssc-miR-186	0
hsa-miR-412-3p	0
hsa-miR-412-5p	0
hsa-miR-410-3p	0
hsa-miR-410-5p	0
hsa-miR-376b-3p	0
hsa-miR-376b-5p	0
hsa-miR-483-3p	0
hsa-miR-483-5p	0
hsa-miR-484	0
hsa-miR-485-5p	0
hsa-miR-485-3p	0
hsa-miR-486-5p	0
hsa-miR-486-3p	0
hsa-miR-487a-3p	0
hsa-miR-487a-5p	0
ggo-miR-200c	0
ggo-miR-141	0
ptr-miR-23b	0
ptr-miR-30b	0
ggo-miR-130a	0
ptr-miR-144	0
ggo-miR-134	0
ptr-miR-188	0
ggo-miR-29a	0
ptr-miR-31	0
ptr-miR-33a	0
ptr-miR-29b	0
ggo-miR-7	0
ggo-miR-187	0
ptr-miR-216a	0
ggo-miR-198	0
ggo-miR-27a	0
ggo-miR-93	0
ptr-miR-25	0
ptr-miR-96	0
hsa-miR-488-5p	0
hsa-miR-488-3p	0
hsa-miR-489-3p	0
hsa-miR-489-5p	0
hsa-miR-490-3p	0
hsa-miR-490-5p	0
hsa-miR-491-5p	0
hsa-miR-491-3p	0
hsa-miR-511-5p	0
hsa-miR-511-3p	0
hsa-miR-146b-5p	0
hsa-miR-146b-3p	0
hsa-miR-202-5p	0
hsa-miR-202-3p	0
hsa-miR-492	0
hsa-miR-493-5p	0
hsa-miR-493-3p	0
hsa-miR-432-5p	0
hsa-miR-432-3p	0
hsa-miR-494-3p	0
hsa-miR-494-5p	0
hsa-miR-495-3p	0
hsa-miR-495-5p	0
hsa-miR-496	0
hsa-miR-193b-3p	0
hsa-miR-193b-5p	0
hsa-miR-497-5p	0
hsa-miR-497-3p	0
hsa-miR-181d-5p	0
hsa-miR-181d-3p	0
hsa-miR-512-5p	0
hsa-miR-512-3p	0
hsa-miR-498	0
hsa-miR-520e	0
hsa-miR-515-5p	0
hsa-miR-515-3p	0
hsa-miR-519e-5p	0
hsa-miR-519e-3p	0
hsa-miR-520f-3p	0
hsa-miR-520f-5p	0
hsa-miR-519c-5p	0
hsa-miR-519c-3p	0
hsa-miR-520a-5p	0
hsa-miR-520a-3p	0
hsa-miR-526b-5p	0
hsa-miR-526b-3p	0
hsa-miR-519b-3p	0
hsa-miR-525-5p	0
hsa-miR-525-3p	0
hsa-miR-523-3p	0
hsa-miR-518f-5p	0
hsa-miR-518f-3p	0
hsa-miR-520b	0
hsa-miR-518b	0
hsa-miR-526a	0
hsa-miR-520c-3p	0
hsa-miR-518c-5p	0
hsa-miR-518c-3p	0
hsa-miR-524-5p	0
hsa-miR-524-3p	0
hsa-miR-517-5p	0
hsa-miR-517a-3p	0
hsa-miR-519d-3p	0
hsa-miR-519d-5p	0
hsa-miR-521	0
hsa-miR-520d-5p	0
hsa-miR-520d-3p	0
hsa-miR-520g-3p	0
hsa-miR-520g-5p	0
hsa-miR-516b-5p	0
hsa-miR-516b-3p	0
hsa-miR-518e-3p	0
hsa-miR-518a-3p	0
hsa-miR-518a-5p	0
hsa-miR-518d-3p	0
hsa-miR-517c-3p	0
hsa-miR-520h	0
hsa-miR-522-3p	0
hsa-miR-519a-3p	0
hsa-miR-516a-5p	0
hsa-miR-499a-5p	0
hsa-miR-499a-3p	0
hsa-miR-500a-3p	0
hsa-miR-500a-5p	0
hsa-miR-501-5p	0
hsa-miR-501-3p	0
hsa-miR-502-5p	0
hsa-miR-502-3p	0
hsa-miR-450a-2-3p	0
hsa-miR-503-5p	0
hsa-miR-503-3p	0
hsa-miR-504-5p	0
hsa-miR-504-3p	0
hsa-miR-505-3p	0
hsa-miR-505-5p	0
hsa-miR-513a-5p	0
hsa-miR-513a-3p	0
hsa-miR-506-3p	0
hsa-miR-506-5p	0
hsa-miR-507	0
hsa-miR-508-3p	0
hsa-miR-508-5p	0
hsa-miR-509-3p	0
hsa-miR-509-5p	0
hsa-miR-510-5p	0
hsa-miR-510-3p	0
hsa-miR-514a-3p	0
hsa-miR-514a-5p	0
hsa-miR-532-5p	0
hsa-miR-532-3p	0
dre-miR-489	0
dre-let-7j	0
dre-miR-135b-5p	0
dre-miR-135b-3p	0
dre-miR-212	0
dre-miR-181a-2-3p	0
rno-miR-489-3p	0
rno-miR-489-5p	0
rno-miR-383-5p	0
rno-miR-383-3p	0
rno-miR-207	0
rno-miR-501-5p	0
rno-miR-501-3p	0
rno-miR-361-3p	0
rno-miR-215	0
rno-miR-224-5p	0
rno-miR-224-3p	0
rno-miR-483-3p	0
rno-miR-483-5p	0
rno-miR-370-5p	0
rno-miR-377-3p	0
rno-miR-412-3p	0
rno-miR-412-5p	0
rno-miR-1-3p	0
rno-miR-1-5p	0
rno-miR-133b-5p	0
hsa-miR-455-5p	0
hsa-miR-455-3p	0
hsa-miR-539-5p	0
hsa-miR-539-3p	0
hsa-miR-544a	0
hsa-miR-545-3p	0
hsa-miR-545-5p	0
rno-miR-540-3p	0
rno-miR-540-5p	0
rno-miR-543-3p	0
rno-miR-543-5p	0
rno-miR-539-3p	0
rno-miR-541-5p	0
rno-miR-541-3p	0
rno-miR-542-5p	0
rno-miR-542-3p	0
hsa-miR-376a-2-5p	0
hsa-miR-487b-3p	0
hsa-miR-487b-5p	0
rno-miR-493-3p	0
rno-miR-379-3p	0
rno-miR-494-3p	0
rno-miR-494-5p	0
rno-miR-376c-3p	0
rno-miR-376c-5p	0
rno-miR-376b-5p	0
rno-miR-376b-3p	0
rno-miR-376a-5p	0
rno-miR-376a-3p	0
rno-miR-381-3p	0
rno-miR-487b-5p	0
rno-miR-485-3p	0
rno-miR-409a-3p	0
rno-miR-374-5p	0
rno-miR-374-3p	0
rno-miR-363-3p	0
rno-miR-20b-3p	0
rno-miR-503-5p	0
rno-miR-503-3p	0
hsa-miR-551a	0
hsa-miR-552-3p	0
hsa-miR-552-5p	0
hsa-miR-553	0
hsa-miR-554	0
hsa-miR-92b-5p	0
hsa-miR-555	0
hsa-miR-556-5p	0
hsa-miR-556-3p	0
hsa-miR-557	0
hsa-miR-558	0
hsa-miR-559	0
hsa-miR-561-3p	0
hsa-miR-561-5p	0
hsa-miR-562	0
hsa-miR-563	0
hsa-miR-564	0
hsa-miR-566	0
hsa-miR-567	0
hsa-miR-568	0
hsa-miR-551b-3p	0
hsa-miR-551b-5p	0
hsa-miR-569	0
hsa-miR-570-3p	0
hsa-miR-570-5p	0
hsa-miR-571	0
hsa-miR-572	0
hsa-miR-573	0
hsa-miR-574-3p	0
hsa-miR-574-5p	0
hsa-miR-575	0
hsa-miR-576-5p	0
hsa-miR-576-3p	0
hsa-miR-577	0
hsa-miR-578	0
hsa-miR-579-3p	0
hsa-miR-579-5p	0
hsa-miR-580-3p	0
hsa-miR-580-5p	0
hsa-miR-581	0
hsa-miR-582-5p	0
hsa-miR-582-3p	0
hsa-miR-583	0
hsa-miR-584-5p	0
hsa-miR-584-3p	0
hsa-miR-585-3p	0
hsa-miR-585-5p	0
hsa-miR-548a-3p	0
hsa-miR-586	0
hsa-miR-587	0
hsa-miR-548b-3p	0
hsa-miR-548b-5p	0
hsa-miR-588	0
hsa-miR-589-3p	0
hsa-miR-589-5p	0
hsa-miR-550a-3p	0
hsa-miR-550a-5p	0
hsa-miR-590-5p	0
hsa-miR-590-3p	0
hsa-miR-591	0
hsa-miR-592	0
hsa-miR-593-5p	0
hsa-miR-593-3p	0
hsa-miR-595	0
hsa-miR-596	0
hsa-miR-597-5p	0
hsa-miR-597-3p	0
hsa-miR-598-3p	0
hsa-miR-598-5p	0
hsa-miR-599	0
hsa-miR-548a-5p	0
hsa-miR-600	0
hsa-miR-601	0
hsa-miR-602	0
hsa-miR-603	0
hsa-miR-604	0
hsa-miR-605-5p	0
hsa-miR-605-3p	0
hsa-miR-606	0
hsa-miR-607	0
hsa-miR-608	0
hsa-miR-609	0
hsa-miR-610	0
hsa-miR-611	0
hsa-miR-612	0
hsa-miR-613	0
hsa-miR-614	0
hsa-miR-615-3p	0
hsa-miR-615-5p	0
hsa-miR-616-5p	0
hsa-miR-616-3p	0
hsa-miR-548c-3p	0
hsa-miR-548c-5p	0
hsa-miR-617	0
hsa-miR-618	0
hsa-miR-619-3p	0
hsa-miR-619-5p	0
hsa-miR-620	0
hsa-miR-621	0
hsa-miR-622	0
hsa-miR-623	0
hsa-miR-624-5p	0
hsa-miR-624-3p	0
hsa-miR-625-5p	0
hsa-miR-625-3p	0
hsa-miR-626	0
hsa-miR-627-5p	0
hsa-miR-627-3p	0
hsa-miR-628-3p	0
hsa-miR-628-5p	0
hsa-miR-629-3p	0
hsa-miR-629-5p	0
hsa-miR-630	0
hsa-miR-631	0
hsa-miR-33b-5p	0
hsa-miR-33b-3p	0
hsa-miR-632	0
hsa-miR-633	0
hsa-miR-634	0
hsa-miR-635	0
hsa-miR-636	0
hsa-miR-637	0
hsa-miR-638	0
hsa-miR-639	0
hsa-miR-640	0
hsa-miR-641	0
hsa-miR-642a-5p	0
hsa-miR-642a-3p	0
hsa-miR-643	0
hsa-miR-644a	0
hsa-miR-645	0
hsa-miR-646	0
hsa-miR-647	0
hsa-miR-648	0
hsa-miR-649	0
hsa-miR-650	0
hsa-miR-651-5p	0
hsa-miR-651-3p	0
hsa-miR-652-3p	0
hsa-miR-652-5p	0
hsa-miR-548d-3p	0
hsa-miR-548d-5p	0
hsa-miR-661	0
hsa-miR-662	0
hsa-miR-663a	0
hsa-miR-449b-5p	0
hsa-miR-449b-3p	0
hsa-miR-653-5p	0
hsa-miR-653-3p	0
hsa-miR-411-5p	0
hsa-miR-411-3p	0
hsa-miR-654-5p	0
hsa-miR-654-3p	0
hsa-miR-655-3p	0
hsa-miR-655-5p	0
hsa-miR-656-3p	0
hsa-miR-656-5p	0
hsa-miR-549a	0
hsa-miR-657	0
hsa-miR-658	0
hsa-miR-659-3p	0
hsa-miR-659-5p	0
hsa-miR-660-5p	0
hsa-miR-660-3p	0
hsa-miR-421	0
hsa-miR-542-5p	0
dre-miR-34b	0
dre-miR-31	0
dre-miR-139-5p	0
dre-miR-139-3p	0
gga-miR-9-3p	0
gga-miR-146b-5p	0
gga-miR-146b-3p	0
gga-miR-147	0
gga-miR-193b-3p	0
gga-miR-193b-5p	0
gga-miR-202-5p	0
gga-miR-202-3p	0
gga-miR-302b-5p	0
gga-miR-302c-5p	0
gga-miR-302d	0
gga-miR-365-1-5p	0
gga-miR-365-2-5p	0
gga-miR-455-3p	0
gga-miR-489-5p	0
gga-miR-499-5p	0
gga-miR-499-3p	0
gga-miR-367	0
gga-miR-466	0
gga-miR-429-5p	0
gga-miR-449a	0
rno-miR-378a-3p	0
rno-miR-505-3p	0
rno-miR-505-5p	0
rno-miR-664-3p	0
rno-miR-664-1-5p	0
rno-miR-664-2-5p	0
rno-miR-497-5p	0
rno-miR-497-3p	0
hsa-miR-758-3p	0
hsa-miR-758-5p	0
hsa-miR-1264	0
hsa-miR-671-5p	0
hsa-miR-671-3p	0
hsa-miR-668-3p	0
hsa-miR-668-5p	0
hsa-miR-550a-3-5p	0
hsa-miR-767-5p	0
hsa-miR-767-3p	0
hsa-miR-1224-5p	0
hsa-miR-1224-3p	0
hsa-miR-151b	0
hsa-miR-320b	0
hsa-miR-320c	0
hsa-miR-1296-5p	0
hsa-miR-1296-3p	0
hsa-miR-1468-5p	0
hsa-miR-1468-3p	0
hsa-miR-1323	0
hsa-miR-1271-5p	0
hsa-miR-1271-3p	0
hsa-miR-1301-3p	0
hsa-miR-1301-5p	0
hsa-miR-454-5p	0
hsa-miR-454-3p	0
hsa-miR-1185-5p	0
hsa-miR-1185-2-3p	0
hsa-miR-449c-5p	0
hsa-miR-449c-3p	0
hsa-miR-1283	0
hsa-miR-769-5p	0
hsa-miR-769-3p	0
hsa-miR-766-3p	0
hsa-miR-766-5p	0
hsa-miR-378d	0
hsa-miR-1185-1-3p	0
hsa-miR-762	0
hsa-miR-802	0
hsa-miR-670-5p	0
hsa-miR-670-3p	0
hsa-miR-1298-5p	0
hsa-miR-1298-3p	0
hsa-miR-2113	0
hsa-miR-761	0
hsa-miR-764	0
hsa-miR-759	0
bta-miR-29a	0
bta-miR-16b	0
bta-miR-21-5p	0
bta-miR-21-3p	0
bta-miR-221	0
bta-miR-26b	0
bta-miR-27a-3p	0
bta-miR-30d	0
bta-miR-99a-5p	0
bta-miR-99a-3p	0
bta-miR-125a	0
bta-miR-126-3p	0
bta-miR-181a	0
bta-miR-199a-5p	0
bta-miR-30b-3p	0
bta-miR-34b	0
dre-miR-190b	0
dre-miR-722	0
dre-miR-499-5p	0
dre-miR-723-5p	0
dre-miR-723-3p	0
dre-miR-724	0
dre-miR-725-3p	0
dre-miR-725-5p	0
dre-miR-726	0
dre-miR-727-5p	0
dre-miR-727-3p	0
dre-miR-728	0
dre-miR-729	0
dre-miR-34c-5p	0
dre-miR-34c-3p	0
dre-miR-730	0
dre-miR-731	0
dre-miR-732	0
dre-miR-733	0
dre-miR-15c	0
dre-miR-734	0
dre-miR-735-3p	0
dre-miR-735-5p	0
dre-miR-736	0
dre-miR-737-3p	0
dre-miR-737-5p	0
dre-miR-738	0
dre-miR-740	0
gga-miR-21-3p	0
gga-miR-451	0
gga-miR-144-3p	0
gga-miR-456-5p	0
gga-miR-460a-5p	0
gga-miR-460a-3p	0
gga-miR-757	0
bta-miR-107	0
bta-miR-140	0
bta-miR-142-5p	0
bta-miR-142-3p	0
bta-miR-20b	0
bta-miR-215	0
bta-miR-30e-5p	0
bta-miR-345-5p	0
bta-miR-345-3p	0
bta-miR-369-5p	0
bta-miR-380-3p	0
bta-miR-487a	0
bta-miR-545-5p	0
bta-miR-545-3p	0
bta-miR-181c	0
bta-miR-192	0
bta-miR-200a	0
bta-miR-210	0
bta-miR-22-3p	0
bta-miR-423-3p	0
bta-miR-425-5p	0
bta-miR-455-5p	0
bta-miR-455-3p	0
bta-miR-93	0
bta-miR-30a-5p	0
bta-miR-200b	0
bta-miR-150	0
bta-miR-342	0
bta-miR-34c	0
bta-miR-363	0
hsa-miR-765	0
hsa-miR-770-5p	0
cel-miR-784-5p	0
cel-miR-784-3p	0
cel-miR-785-3p	0
cel-miR-785-5p	0
cel-miR-786-3p	0
cel-miR-786-5p	0
cel-miR-787-3p	0
cel-miR-787-5p	0
cel-miR-788-5p	0
cel-miR-788-3p	0
cel-miR-789-3p	0
cel-miR-789-5p	0
cel-miR-789-2-5p	0
cel-miR-790-5p	0
cel-miR-790-3p	0
cel-miR-791-3p	0
cel-miR-791-5p	0
cel-miR-792-3p	0
cel-miR-792-5p	0
cel-miR-793	0
cel-miR-794-5p	0
cel-miR-794-3p	0
cel-miR-795-5p	0
cel-miR-795-3p	0
cel-miR-796	0
cel-miR-797-5p	0
cel-miR-797-3p	0
cel-miR-798	0
cel-miR-799	0
cel-miR-800-3p	0
cel-miR-800-5p	0
hsa-miR-675-5p	0
hsa-miR-675-3p	0
bta-let-7e	0
bta-miR-195	0
bta-miR-331-5p	0
bta-miR-660	0
hsa-miR-298	0
hsa-miR-891a-5p	0
hsa-miR-891a-3p	0
hsa-miR-300	0
hsa-miR-892a	0
hsa-miR-450b-5p	0
hsa-miR-450b-3p	0
hsa-miR-874-3p	0
hsa-miR-874-5p	0
hsa-miR-890	0
hsa-miR-891b	0
hsa-miR-888-5p	0
hsa-miR-888-3p	0
hsa-miR-892b	0
hsa-miR-541-5p	0
hsa-miR-541-3p	0
hsa-miR-889-3p	0
hsa-miR-889-5p	0
hsa-miR-875-5p	0
hsa-miR-875-3p	0
hsa-miR-876-5p	0
hsa-miR-876-3p	0
hsa-miR-708-5p	0
hsa-miR-708-3p	0
hsa-miR-147b	0
hsa-miR-190b	0
hsa-miR-744-5p	0
hsa-miR-744-3p	0
hsa-miR-885-5p	0
hsa-miR-885-3p	0
hsa-miR-877-5p	0
hsa-miR-877-3p	0
hsa-miR-887-3p	0
hsa-miR-887-5p	0
hsa-miR-665	0
hsa-miR-873-5p	0
hsa-miR-873-3p	0
hsa-miR-543	0
hsa-miR-374b-3p	0
hsa-miR-760	0
hsa-miR-301b-3p	0
hsa-miR-301b-5p	0
hsa-miR-216b-5p	0
hsa-miR-216b-3p	0
hsa-miR-208b-3p	0
hsa-miR-208b-5p	0
hsa-miR-920	0
hsa-miR-921	0
hsa-miR-922	0
hsa-miR-924	0
hsa-miR-509-3-5p	0
hsa-miR-933	0
hsa-miR-934	0
hsa-miR-935	0
hsa-miR-936	0
hsa-miR-937-3p	0
hsa-miR-937-5p	0
hsa-miR-938	0
hsa-miR-939-5p	0
hsa-miR-939-3p	0
hsa-miR-940	0
hsa-miR-941	0
hsa-miR-942-5p	0
hsa-miR-942-3p	0
hsa-miR-943	0
hsa-miR-944	0
hsa-miR-297	0
dme-miR-iab-8-5p	0
dme-miR-iab-8-3p	0
dme-miR-954-5p	0
dme-miR-954-3p	0
dme-miR-955-5p	0
dme-miR-955-3p	0
dme-miR-190-5p	0
dme-miR-190-3p	0
dme-miR-193-3p	0
dme-miR-193-5p	0
dme-miR-956-3p	0
dme-miR-956-5p	0
dme-miR-957-3p	0
dme-miR-957-5p	0
dme-miR-958-3p	0
dme-miR-958-5p	0
dme-miR-375-3p	0
dme-miR-375-5p	0
dme-miR-959-3p	0
dme-miR-959-5p	0
dme-miR-960-5p	0
dme-miR-960-3p	0
dme-miR-961-5p	0
dme-miR-961-3p	0
dme-miR-962-5p	0
dme-miR-962-3p	0
dme-miR-963-5p	0
dme-miR-963-3p	0
dme-miR-964-5p	0
dme-miR-964-3p	0
dme-miR-932-5p	0
dme-miR-932-3p	0
dme-miR-965-3p	0
dme-miR-965-5p	0
dme-miR-966-5p	0
dme-miR-966-3p	0
dme-miR-967-5p	0
dme-miR-967-3p	0
dme-miR-1002-5p	0
dme-miR-1002-3p	0
dme-miR-968-5p	0
dme-miR-968-3p	0
dme-miR-969-5p	0
dme-miR-969-3p	0
dme-miR-970-3p	0
dme-miR-970-5p	0
dme-miR-971-3p	0
dme-miR-971-5p	0
dme-miR-972-3p	0
dme-miR-972-5p	0
dme-miR-973-5p	0
dme-miR-973-3p	0
dme-miR-974-5p	0
dme-miR-974-3p	0
dme-miR-975-5p	0
dme-miR-975-3p	0
dme-miR-976-3p	0
dme-miR-976-5p	0
dme-miR-977-3p	0
dme-miR-977-5p	0
dme-miR-978-3p	0
dme-miR-978-5p	0
dme-miR-979-3p	0
dme-miR-979-5p	0
dme-miR-980-3p	0
dme-miR-980-5p	0
dme-miR-981-3p	0
dme-miR-981-5p	0
dme-miR-982-5p	0
dme-miR-982-3p	0
dme-miR-983-5p	0
dme-miR-983-3p	0
dme-miR-984-5p	0
dme-miR-984-3p	0
dme-miR-927-5p	0
dme-miR-927-3p	0
dme-miR-985-3p	0
dme-miR-985-5p	0
dme-miR-986-5p	0
dme-miR-986-3p	0
dme-miR-987-5p	0
dme-miR-987-3p	0
dme-miR-988-3p	0
dme-miR-988-5p	0
dme-miR-989-3p	0
dme-miR-989-5p	0
dme-miR-137-3p	0
dme-miR-137-5p	0
dme-miR-990-5p	0
dme-miR-990-3p	0
dme-miR-991-3p	0
dme-miR-991-5p	0
dme-miR-992-3p	0
dme-miR-992-5p	0
dme-miR-929-3p	0
dme-miR-929-5p	0
dme-miR-993-3p	0
dme-miR-993-5p	0
dme-miR-994-5p	0
dme-miR-994-3p	0
dme-miR-995-3p	0
dme-miR-995-5p	0
dme-miR-996-3p	0
dme-miR-996-5p	0
dme-miR-252-5p	0
dme-miR-252-3p	0
dme-miR-997-5p	0
dme-miR-997-3p	0
dme-miR-998-3p	0
dme-miR-998-5p	0
dme-miR-999-3p	0
dme-miR-999-5p	0
dme-miR-1000-5p	0
dme-miR-1000-3p	0
dme-miR-1001-5p	0
dme-miR-1001-3p	0
dme-miR-1003-3p	0
dme-miR-1003-5p	0
dme-miR-1004-3p	0
dme-miR-1004-5p	0
dme-miR-1005-3p	0
dme-miR-1006-3p	0
dme-miR-1006-5p	0
dme-miR-1007-3p	0
dme-miR-1007-5p	0
dme-miR-1008-3p	0
dme-miR-1008-5p	0
dme-miR-1009-3p	0
dme-miR-1010-3p	0
dme-miR-1010-5p	0
dme-miR-1011-3p	0
[truncated: 49,204 more rows]
